# Supplementary material for: AlkTango reveals a role for Jeb/Alk signaling in the Drosophila heart
Source: Cell Commun Signal. 2025 May 17;23:229. doi: 10.1186/s12964-025-02150-x (PMC12085853; doi:10.1186/s12964-025-02150-x)
Supplement: Supplementary file 1 — Supplementary Material 1: Supplementary Figure S1. Recombinant Jeb ligand activates Alk receptor signaling in PC12 cells. Characterization of purified Jeb ligand. (A) Immunoblotting analysis of PC12 cells transfected with different constructs and treated with or without purified Jeb as indicated. pALK (Y1278) and pERK1/2 antibodies were used to indicate the activation of ALK and downstream signaling pathway. Alk antibody was used to detect ectopic expression of Drosophila Alk in PC12 cells. Cells transfected with pcDNA3-ALK-F1174L (human ALK) were used as positive control. Tubulin was used as loading control. (B) The percentage of transfected PC12 cells carrying neurites. Chart represents mean percentage ± SD from three independent experiments. (C) Representative light microscope images showing the neurite outgrowth of PC12 cells transfected and treated as indicated. [file 12964_2025_2150_MOESM1_ESM.zip]

Archive with 2 entries (2 files):
- 12964_2025_2150_MOESM1_ESM.tif
- Supplementary file 1.zip
