# Supplementary material for: AlkTango reveals a role for Jeb/Alk signaling in the Drosophila heart
Source: Cell Commun Signal. 2025 May 17;23:229. doi: 10.1186/s12964-025-02150-x (PMC12085853; doi:10.1186/s12964-025-02150-x)
Supplement: Supplementary file 5 — Supplementary Material 5: Supplementary Movies M1-M3. Movie 1: Control conditions (4xHand-Gal4 > UAS-RedStinger/+; UAS-EYFP/+). Movie 2: in conditions of increased Alk signaling (4xHand-Gal4 > UAS-RedStinger/UAS-jeb; UAS-EYFP/+). Movie 3: in conditions of decreased Alk signaling (4xHand-Gal4 > UAS-RedStinger/+; UAS-EYFP/UAS-Alk.EC). All movies were recorded at 25fps for 30s, and heart measurements are shown in green channel. [file 12964_2025_2150_MOESM5_ESM.zip]

Archive with 3 entries (3 files):
- Movie_1_control.avi
- Movie_2_UAS-jeb.avi
- Movie_3_UAS-AlkEC.avi
